# Supplementary material for: Maternal age extremes and adverse pregnancy outcomes in low-resourced settings
Source: Front Glob Womens Health. 2023 Nov 28;4:1201037. doi: 10.3389/fgwh.2023.1201037 (PMC10715413; doi:10.3389/fgwh.2023.1201037)
Supplement: Supplementary file 1 [file Datasheet1.zip]

Archive with 11 entries (10 files):
- Data Sheet 1_v1/
- Data Sheet 1_v1/Supp-Figure-1.tiff
- Data Sheet 1_v1/Supp-Figure-2.tiff
- Data Sheet 1_v1/Supp-Figure-3.tiff
- Data Sheet 1_v1/Supp-Figure-4.tiff
- Data Sheet 1_v1/Supp-Figure-5.tiff
- Data Sheet 1_v1/Supp-Figure-6.tiff
- Data Sheet 1_v1/Supp-Figure-7.tiff
- Data Sheet 1_v1/Supp-Figure-8.tiff
- Data Sheet 1_v1/Supplemental Figures Title and Footnote.docx
- Data Sheet 1_v1/Supplemental Tables Revised .docx
